# Supplementary material for: Network Rewiring in Cancer: Applications to Melanoma Cell Lines and the Cancer Genome Atlas Patients
Source: Front Genet. 2018 Jul 10;9:228. doi: 10.3389/fgene.2018.00228 (PMC6048451; doi:10.3389/fgene.2018.00228)
Supplement: Supplementary Table 1 — List of skin fibroblast samples obtained from GEO. Sample repository, sample name, and associated meta data is provided. [file Table_1.XLSX]

## Sheet: Sheet1
GEO Datset	Sample ID	Sample Label
GSE70818	GSM1820029	Normal 0J
GSE70818	GSM1820030	Normal 0.5J 4hr
GSE70818	GSM1820031	Normal 0.5J 12hr
GSE70818	GSM1820032	Normal 5J 4hr
GSE70818	GSM1820033	Normal 5J 12hr
GSE41751	GSM1023557	Father_rep1
GSE41751	GSM1023558	Father_rep2
GSE41751	GSM1023559	AgeControl_rep1
GSE41751	GSM1023560	AgeControl_rep2
GSE20538	GSM516173	fibroblast C1-0
GSE20538	GSM516174	fibroblast C1-1
GSE20538	GSM516175	fibroblast C1-10
GSE20538	GSM516176	fibroblast C2-0
GSE20538	GSM516177	fibroblast C2-10
GSE20538	GSM516178	fibroblast C3-0
GSE20538	GSM516179	fibroblast C3-1
GSE20538	GSM516180	fibroblast C3-10
GSE17549	GSM437504	CONT_CD14_1
GSE17549	GSM437505	CONT_FB_18
GSE17549	GSM437506	CONT_CD14_2
GSE17549	GSM437507	CONT_CD14_3
GSE17549	GSM437508	CONT_CD14_14
GSE15537	GSM389321	CRL-2072(1)
GSE15537	GSM389322	CRL-2072(2)
GSE15537	GSM389323	CRL-2072(3)
GSE16524	GSM415037	Normal Puerto Rican control 1
GSE16524	GSM415038	Normal Puerto Rican control 2
GSE16524	GSM415039	Normal Puerto Rican control 3
GSE16524	GSM415040	Normal Caucasian control 4
