# Supplementary material for: Network Rewiring in Cancer: Applications to Melanoma Cell Lines and the Cancer Genome Atlas Patients
Source: Front Genet. 2018 Jul 10;9:228. doi: 10.3389/fgene.2018.00228 (PMC6048451; doi:10.3389/fgene.2018.00228)
Supplement: Supplementary Table 2 — Identifying edges within BRAS-associated gene networks and KRAS−associated gene networks using co-expression observed within each subgroup. Edges reported had a correlation coefficient <−0.7 or >0.7. [file Table_2.XLSX]

## Sheet: Sheet1
BRAF-	BRAF+	KRAS-	KRAS+
MAPK3 & CCDC88A	ARAF & KIDINS220		IKZF3 & EPB42
RAP2B & RAP2C	BRAF & RHEB		IKZF3 & HNRPC
	KIDINS220 & RAP2A		NTF3 & APBB1IP
			NTRK3 & RALB
			RAF1 & IKZF3
			RALA & ARAF
			RALA & UBE2K
			RALB & NTRK3
			RALGDS & CREBBP
			RAP1GDS1 & NTRK3
			RAP1GDS1 & RALB
			RASSF2 & KRAS
			RASSF2 & NTRK3
			RGL2 & KRAS
			RGL2 & NTRK3
			RGL2 & RASSF2
			UBE2k & ARAF
			RASSF2 & APBB1IP
